# Supplementary material for: Discrepancies Between MDT Recommendations and AI-Generated Decisions in Gynecologic Oncology: A Retrospective Comparative Cohort Study
Source: Cancers (Basel). 2026 Jan 30;18(3):452. doi: 10.3390/cancers18030452 (PMC12897028; doi:10.3390/cancers18030452)
Supplement: Supplementary file 1 [file cancers-18-00452-s001.zip]

Archive with 1 entries (1 files):
- cancers-4093821-supplementary.pdf
